# Supplementary material for: (2Z)-4-[(2-Hy­droxy­phen­yl)carbamo­yl]prop-2-enoic acid
Source: Acta Crystallogr Sect E Struct Rep Online. 2010 Nov 13;66(Pt 12):o3172. doi: 10.1107/S1600536810045496 (PMC3011684; doi:10.1107/S1600536810045496)
Supplement: Supplementary file 2 [file e-66-o3172-Isup2.hkl]

#
# h,k,l, Fc-squared, Fo-squared, sigma(Fo-squared) and status flag
#
data_I
_shelx_title ' F9QAU_0m in P2(1)2(1)2(1)'
_shelx_refln_list_code          4
_shelx_F_calc_maximum      130.84
_exptl_crystal_F_000       432.00
_reflns_d_resolution_high  0.8335
 
loop_
 _symmetry_equiv_pos_as_xyz
 'x, y, z'
 'x+1/2, -y+1/2, -z'
 '-x, y+1/2, -z+1/2'
 '-x+1/2, -y, z+1/2'
 
_cell_length_a     6.7873
_cell_length_b    10.6855
_cell_length_c    12.8442
_cell_angle_alpha  90.000
_cell_angle_beta   90.000
_cell_angle_gamma  90.000
 
_shelx_F_squared_multiplier     1.000
 
loop_
 _refln_index_h
 _refln_index_k
 _refln_index_l
 _refln_F_squared_calc
 _refln_F_squared_meas
 _refln_F_squared_sigma
 _refln_observed_status
   2   0   0    17119.52    14533.74    284.72 o
   6   0   0     2299.85     2124.83     49.12 o
   8   0   0        8.92        7.70      1.31 o
   1   1   0      169.76      161.18      1.80 o
   2   1   0      952.37      916.39      9.39 o
   3   1   0      237.93      232.39      5.96 o
   4   1   0        0.20        1.60      0.73 o
   5   1   0       23.54       24.56      1.60 o
   6   1   0      156.44      139.53      4.65 o
   7   1   0        5.18        4.07      0.80 o
   8   1   0       39.59       34.57      2.03 o
   0   2   0     2163.74     1989.45     19.28 o
   1   2   0      175.52      161.40      2.14 o
   2   2   0      266.09      268.24      4.41 o
   3   2   0       14.62       14.50      0.59 o
   4   2   0       48.24       46.22      1.89 o
   5   2   0       18.96       19.04      1.45 o
   6   2   0       52.80       48.69      2.33 o
   7   2   0        0.00       -0.56      1.24 o
   8   2   0        4.07        3.65      1.45 o
   1   3   0      383.40      374.30      6.35 o
   2   3   0        7.72        3.59      0.24 o
   3   3   0      706.47      733.60      8.89 o
   4   3   0       23.15       23.06      0.83 o
   5   3   0      128.40      133.27      4.21 o
   6   3   0       10.29        7.99      1.02 o
   7   3   0        2.35        1.45      0.87 o
   0   4   0     1114.66     1081.12     12.81 o
   1   4   0     2590.14     2606.75     30.25 o
   2   4   0        4.56        3.87      0.26 o
   3   4   0        1.57        2.14      0.44 o
   4   4   0      255.01      251.53      4.36 o
   5   4   0      146.77      148.97      4.65 o
   6   4   0       34.45       29.07      1.89 o
   7   4   0       21.23       20.06      1.74 o
   1   5   0      353.05      349.11      4.01 o
   2   5   0     1028.50     1086.56     16.29 o
   3   5   0      442.78      443.61      7.02 o
   4   5   0      313.55      314.25      5.60 o
   5   5   0       14.89       14.87      0.54 o
   6   5   0        4.18        3.49      0.87 o
   7   5   0        1.16        1.45      0.87 o
   0   6   0       16.75       15.33      0.59 o
   1   6   0       17.90       20.83      0.64 o
   2   6   0        0.83        0.70      0.25 o
   3   6   0       17.54       15.44      1.16 o
   4   6   0        0.79        0.50      0.36 o
   5   6   0        0.25        0.44      0.73 o
   6   6   0        5.71        4.94      1.02 o
   7   6   0        3.02        4.07      1.16 o
   1   7   0      107.49      108.59      1.65 o
   2   7   0       42.12       46.43      1.00 o
   3   7   0      140.93      135.29      2.53 o
   4   7   0        5.37        5.03      0.48 o
   5   7   0        0.23       -0.15      0.73 o
   6   7   0        1.30        0.29      0.73 o
   0   8   0      916.17      924.64     16.42 o
   1   8   0       27.38       30.18      1.43 o
   2   8   0      206.67      200.89      2.75 o
   3   8   0       20.21       19.05      0.66 o
   4   8   0       21.79       20.39      0.88 o
   5   8   0        1.43        1.45      0.87 o
   6   8   0       53.72       49.12      2.91 o
   1   9   0       92.18       94.70      1.65 o
   2   9   0      447.86      421.15      5.17 o
   3   9   0      124.16      131.36      2.36 o
   4   9   0      138.30      140.40      5.09 o
   5   9   0        0.21       -1.02      0.73 o
   0  10   0       89.06       86.19      2.62 o
   1  10   0      292.03      271.30      3.66 o
   2  10   0       10.57       10.09      0.64 o
   3  10   0        0.19        0.39      0.35 o
   4  10   0       12.10       13.34      0.94 o
   5  10   0       70.41       76.01      3.63 o
   1  11   0        2.20        3.47      0.56 o
   2  11   0       24.25       26.28      1.23 o
   3  11   0       11.74       14.23      1.01 o
   4  11   0        8.03        8.89      0.91 o
   0  12   0        1.76        2.18      0.87 o
   1  12   0      186.89      182.28      3.29 o
   2  12   0        1.72        2.42      0.53 o
   1   0   1       82.98       80.71      0.98 o
   3   0   1      217.10      226.89      3.79 o
   4   0   1     5365.46     5164.71    119.47 o
   5   0   1       14.27       16.13      1.31 o
   6   0   1       30.48       31.18      1.43 o
   7   0   1        6.27        4.80      0.77 o
   8   0   1      210.65      186.70      4.21 o
   1   1   1      349.14      353.51      3.11 o
   2   1   1     4489.51     4133.35     33.38 o
   3   1   1      333.25      328.10      4.42 o
   4   1   1      765.04      752.19      9.75 o
   5   1   1        7.74        9.12      2.76 o
   6   1   1       98.59       94.00      1.96 o
   7   1   1       10.04        8.41      0.61 o
   8   1   1       75.40       63.33      1.56 o
   0   2   1       63.32       54.74      0.66 o
   1   2   1      362.29      367.50      2.23 o
   2   2   1      117.79      123.86      1.27 o
   3   2   1       18.66       18.61      0.58 o
   4   2   1      114.11      119.18      1.97 o
   5   2   1       16.79       15.87      1.02 o
   6   2   1        9.04        7.06      0.77 o
   7   2   1        4.39        2.99      0.55 o
   8   2   1        9.57        6.01      0.65 o
   0   3   1      289.25      230.67      2.20 o
   1   3   1     1829.83     1787.68     12.66 o
   2   3   1      211.06      202.67      1.95 o
   3   3   1       67.08       65.27      0.88 o
   4   3   1       31.11       31.20      1.01 o
   5   3   1       45.67       48.07      1.19 o
   6   3   1        5.44        4.95      1.09 o
   7   3   1       23.59       23.93      1.34 o
   0   4   1       12.29       15.33      0.43 o
   1   4   1     1399.83     1487.12     13.26 o
   2   4   1      604.57      587.40      5.61 o
   3   4   1      769.35      753.55      8.14 o
   4   4   1       56.05       59.98      1.33 o
   5   4   1       58.63       57.22      1.35 o
   6   4   1       33.49       33.07      1.44 o
   7   4   1        7.61        7.56      0.87 o
   0   5   1      898.93      971.62     10.55 o
   1   5   1     1616.88     1677.19     12.69 o
   2   5   1      198.65      207.97      2.13 o
   3   5   1       10.73        7.87      0.42 o
   4   5   1       61.17       62.92      1.32 o
   5   5   1      103.81      106.06      1.99 o
   6   5   1       48.28       44.62      1.75 o
   7   5   1       11.84       11.24      1.03 o
   0   6   1      252.41      298.83      3.59 o
   1   6   1       81.41       84.95      0.95 o
   2   6   1       42.96       49.17      0.60 o
   3   6   1       18.18       21.28      0.66 o
   4   6   1       54.01       53.92      1.41 o
   5   6   1       32.07       30.74      2.35 o
   6   6   1       22.72       19.21      1.23 o
   7   6   1        3.16        2.47      0.72 o
   0   7   1        6.37        7.90      0.56 o
   1   7   1       45.43       46.87      0.70 o
   2   7   1        0.96        1.19      0.15 o
   3   7   1        7.55        7.42      0.45 o
   4   7   1        0.53        0.49      0.31 o
   5   7   1       18.90       17.88      0.85 o
   6   7   1        0.81        0.44      0.56 o
   0   8   1       73.83       73.67      1.36 o
   1   8   1      300.93      286.92      2.58 o
   2   8   1      443.44      440.00      3.23 o
   3   8   1        3.29        3.42      0.36 o
   4   8   1      172.27      171.31      2.80 o
   5   8   1       71.76       72.99      1.66 o
   6   8   1        0.63        0.32      0.66 o
   0   9   1      422.69      389.05      6.98 o
   1   9   1       66.34       72.99      0.91 o
   2   9   1       82.20       79.44      1.06 o
   3   9   1       87.71       87.53      1.22 o
   4   9   1       13.25       13.51      0.69 o
   5   9   1       21.26       21.47      1.28 o
   0  10   1      123.95      122.10      2.31 o
   1  10   1      105.91       98.19      1.31 o
   2  10   1       74.03       73.04      1.06 o
   3  10   1      233.00      222.97      2.48 o
   4  10   1       46.08       49.66      1.19 o
   5  10   1       24.09       24.97      1.54 o
   0  11   1       12.83       13.68      0.82 o
   1  11   1       12.08       14.93      0.98 o
   2  11   1        4.74        4.84      0.38 o
   3  11   1        5.83        5.87      0.50 o
   4  11   1        1.11        0.32      0.37 o
   0  12   1       23.05       23.04      1.03 o
   1  12   1       59.69       65.87      1.24 o
   2  12   1       12.83       14.48      0.79 o
   0   0   2     7368.41     5931.46     82.42 o
   1   0   2      235.67      210.68      2.31 o
   2   0   2     1247.87     1235.53     14.70 o
   3   0   2      533.87      505.25      7.82 o
   4   0   2       96.76      105.16      2.10 o
   5   0   2      107.15      106.53      3.34 o
   6   0   2      124.32      127.28      3.56 o
   7   0   2        1.98        2.05      0.66 o
   8   0   2       14.74       12.69      1.08 o
   0   1   2     4760.69     4136.85     28.61 o
   1   1   2     1105.56     1113.48      8.62 o
   2   1   2      550.95      584.42      7.14 o
   3   1   2       65.95       64.43      1.12 o
   4   1   2      457.36      465.92      5.26 o
   5   1   2       41.89       45.15      0.95 o
   6   1   2      194.19      179.26      3.04 o
   7   1   2        8.07        8.46      0.70 o
   8   1   2       11.72        9.15      1.07 o
   0   2   2       83.72       72.15      0.60 o
   1   2   2       37.05       33.88      0.28 o
   2   2   2       26.43       26.02      0.39 o
   3   2   2       74.28       74.10      1.10 o
   4   2   2      126.83      127.13      2.07 o
   5   2   2       10.75        9.50      0.67 o
   6   2   2       33.76       33.03      1.64 o
   7   2   2        1.74        0.52      0.64 o
   0   3   2     1602.29     1575.15     11.48 o
   1   3   2      398.23      401.66      2.67 o
   2   3   2      478.25      466.46      4.03 o
   3   3   2      464.50      464.91      4.52 o
   4   3   2       87.29       87.07      1.60 o
   5   3   2       29.96       29.26      0.94 o
   6   3   2       26.08       27.19      1.06 o
   7   3   2        2.06        0.64      0.60 o
   0   4   2     1106.49     1085.04      9.48 o
   1   4   2      509.29      556.00      3.70 o
   2   4   2      141.88      150.21      1.67 o
   3   4   2      379.63      382.15      3.35 o
   4   4   2       56.43       55.59      1.17 o
   5   4   2       33.92       34.08      1.07 o
   6   4   2       32.04       29.91      1.17 o
   7   4   2        1.14        1.74      0.62 o
   0   5   2       63.54       74.25      0.95 o
   1   5   2      845.97      890.45      6.02 o
   2   5   2       39.31       40.46      0.74 o
   3   5   2     1058.53     1057.03     13.54 o
   4   5   2        7.56        8.29      0.72 o
   5   5   2       44.51       43.76      1.18 o
   6   5   2       14.56       16.26      1.10 o
   7   5   2        8.06        7.40      0.87 o
   0   6   2      244.48      252.19      2.66 o
   1   6   2      122.27      129.92      1.08 o
   2   6   2      122.01      134.44      1.35 o
   3   6   2       35.35       34.75      0.96 o
   4   6   2       34.77       33.79      0.93 o
   5   6   2        4.34        4.87      0.51 o
   6   6   2       38.29       38.99      1.20 o
   7   6   2        1.06        0.07      0.62 o
   0   7   2       54.12       53.10      0.98 o
   1   7   2        1.80        0.89      0.11 o
   2   7   2       20.02       22.65      0.35 o
   3   7   2        3.95        3.86      0.36 o
   4   7   2       51.79       51.91      1.21 o
   5   7   2        3.78        4.44      0.60 o
   6   7   2       19.98       19.82      0.92 o
   0   8   2      555.97      561.06      5.66 o
   1   8   2       77.77       76.29      0.82 o
   2   8   2      325.80      334.29      2.38 o
   3   8   2      160.77      160.06      2.15 o
   4   8   2      141.39      138.89      2.42 o
   5   8   2       13.99       12.58      0.74 o
   6   8   2       37.13       35.68      1.25 o
   0   9   2       12.16       10.66      0.45 o
   1   9   2      526.85      524.54      4.26 o
   2   9   2       14.80       14.25      0.40 o
   3   9   2      182.10      170.86      1.99 o
   4   9   2        2.15        2.27      0.36 o
   5   9   2       75.99       78.06      1.78 o
   0  10   2      114.31      109.66      2.16 o
   1  10   2      163.84      141.24      1.70 o
   2  10   2       52.73       53.69      0.77 o
   3  10   2       14.90       15.38      0.54 o
   4  10   2       15.88       15.77      0.56 o
   0  11   2        3.27        5.60      0.62 o
   1  11   2       22.27       21.96      0.66 o
   2  11   2        8.30        6.48      0.43 o
   3  11   2        3.38        3.77      0.48 o
   4  11   2        1.45        1.15      0.43 o
   0  12   2       40.95       49.01      2.54 o
   1  12   2       44.09       54.07      1.03 o
   2  12   2       20.57       20.40      0.68 o
   1   0   3     2071.05     1841.90     18.93 o
   2   0   3       11.76       12.94      0.94 o
   3   0   3        4.35        3.14      0.31 o
   4   0   3        0.63        0.15      0.73 o
   5   0   3       86.08       88.66      1.95 o
   6   0   3        5.12        4.07      0.73 o
   7   0   3        6.92        5.83      0.94 o
   0   1   3     1063.90     1050.95      7.31 o
   1   1   3        5.70        6.25      0.14 o
   2   1   3      454.11      451.64      3.43 o
   3   1   3       25.15       26.80      0.52 o
   4   1   3       11.32        9.78      0.59 o
   5   1   3        9.62        8.99      0.45 o
   6   1   3       41.64       41.13      0.99 o
   7   1   3       13.17       12.80      0.78 o
   0   2   3      400.01      391.15      2.81 o
   1   2   3       29.11       30.20      0.24 o
   2   2   3       41.52       43.80      0.50 o
   3   2   3       40.14       38.03      0.63 o
   4   2   3       11.84        9.34      0.38 o
   5   2   3        7.64        6.65      0.41 o
   6   2   3       22.57       21.88      0.76 o
   7   2   3        2.88        2.05      0.46 o
   0   3   3      354.46      354.95      2.64 o
   1   3   3      675.76      657.93      4.14 o
   2   3   3      865.56      870.21      6.46 o
   3   3   3      120.89      120.64      1.50 o
   4   3   3      217.77      228.43      2.83 o
   5   3   3       69.07       67.18      1.49 o
   6   3   3        1.43        1.19      0.38 o
   7   3   3        3.95        2.00      0.68 o
   0   4   3       15.67       12.68      0.34 o
   1   4   3      457.85      483.39      3.13 o
   2   4   3      378.47      378.16      3.89 o
   3   4   3       97.80       98.30      1.32 o
   4   4   3       76.54       75.91      1.42 o
   5   4   3       11.05       11.47      0.65 o
   6   4   3        0.81        0.74      0.40 o
   7   4   3        7.67        5.99      0.82 o
   0   5   3      971.66     1013.97      9.65 o
   1   5   3     1101.76     1176.51      6.95 o
   2   5   3      182.41      199.44      1.98 o
   3   5   3        4.60        6.01      0.34 o
   4   5   3       85.65       90.38      1.69 o
   5   5   3       58.03       57.63      1.39 o
   6   5   3       16.85       17.13      0.88 o
   7   5   3       19.58       18.44      1.28 o
   0   6   3      105.50       96.46      1.23 o
   1   6   3       59.89       53.35      0.53 o
   2   6   3       92.82       93.94      0.94 o
   3   6   3       67.67       72.47      1.39 o
   4   6   3       60.83       63.32      1.36 o
   5   6   3        4.87        4.59      0.49 o
   6   6   3        3.51        3.20      0.51 o
   7   6   3        2.72        2.22      0.58 o
   0   7   3        1.53        1.84      0.20 o
   1   7   3        6.89        8.42      0.23 o
   2   7   3      302.75      305.25      2.73 o
   3   7   3        0.50        0.29      0.41 o
   4   7   3       65.44       71.22      1.68 o
   5   7   3        4.91        5.58      0.51 o
   6   7   3       24.89       24.76      1.02 o
   0   8   3     1179.35     1186.79     11.42 o
   1   8   3       37.08       38.51      0.51 o
   2   8   3      243.96      243.97      2.10 o
   3   8   3       75.41       79.46      2.01 o
   4   8   3      109.55      114.10      2.19 o
   5   8   3       13.36       14.06      1.09 o
   6   8   3       70.13       73.37      1.84 o
   0   9   3        4.46        2.88      0.44 o
   1   9   3      597.27      587.08      4.39 o
   2   9   3        3.44        2.95      0.25 o
   3   9   3      349.46      356.48      3.61 o
   4   9   3        7.56        8.22      0.52 o
   5   9   3      224.24      228.80      3.75 o
   0  10   3       40.37       40.53      1.07 o
   1  10   3      103.74       94.03      1.13 o
   2  10   3       42.46       43.32      0.91 o
   3  10   3       34.14       31.39      0.73 o
   4  10   3       15.36       15.28      0.62 o
   0  11   3        2.70        1.60      0.51 o
   1  11   3       33.06       30.88      0.63 o
   2  11   3        0.68        1.47      0.27 o
   3  11   3       53.76       49.40      1.21 o
   0  12   3       16.10       12.32      0.87 o
   1  12   3       47.55       49.85      0.85 o
   2  12   3       39.23       38.73      1.00 o
   0   0   4       60.64       53.06      1.03 o
   1   0   4        1.10        0.00      0.22 o
   2   0   4       18.84       19.10      0.44 o
   3   0   4        1.14        1.02      0.24 o
   4   0   4       55.17       53.50      1.28 o
   5   0   4        1.33        1.75      0.41 o
   6   0   4        0.46        0.51      0.51 o
   7   0   4        1.75        1.16      0.64 o
   0   1   4     2481.37     2388.78     18.26 o
   1   1   4      159.03      163.30      1.19 o
   2   1   4      627.66      631.65      7.17 o
   3   1   4       41.08       55.08      0.78 o
   4   1   4      269.53      274.25      3.26 o
   5   1   4       13.99       15.34      0.56 o
   6   1   4       16.83       16.15      1.07 o
   7   1   4       16.21       17.09      0.85 o
   0   2   4      402.56      393.45      2.86 o
   1   2   4      400.86      422.50      2.53 o
   2   2   4      195.77      196.15      2.05 o
   3   2   4       65.09       66.74      0.86 o
   4   2   4       13.85        9.97      0.34 o
   5   2   4       21.92       23.87      0.63 o
   6   2   4        4.75        3.47      0.41 o
   7   2   4       20.38       19.59      0.92 o
   0   3   4      533.27      556.06      4.01 o
   1   3   4     2314.84     2374.24     14.35 o
   2   3   4      125.25      128.01      1.31 o
   3   3   4      129.01      136.68      1.44 o
   4   3   4       17.48       18.48      0.49 o
   5   3   4      145.29      146.03      1.82 o
   6   3   4       32.21       31.46      0.74 o
   7   3   4       25.39       25.31      1.04 o
   0   4   4      217.72      208.98      1.71 o
   1   4   4      596.70      638.15      4.03 o
   2   4   4       98.24       90.35      0.99 o
   3   4   4       57.11       54.35      0.72 o
   4   4   4       15.82       14.12      0.50 o
   5   4   4       64.89       64.30      1.53 o
   6   4   4        6.30        5.81      0.48 o
   7   4   4        4.81        4.01      0.58 o
   0   5   4      304.26      351.96      3.54 o
   1   5   4       39.53       43.34      0.44 o
   2   5   4      342.07      373.45      3.84 o
   3   5   4       84.25       88.50      1.36 o
   4   5   4       60.99       63.69      0.90 o
   5   5   4       26.47       26.45      0.98 o
   6   5   4       19.50       17.89      0.88 o
   7   5   4        3.40        2.26      0.53 o
   0   6   4       27.69       28.83      0.59 o
   1   6   4      127.22      113.32      0.93 o
   2   6   4      186.27      193.27      1.83 o
   3   6   4      116.22      110.62      1.92 o
   4   6   4       68.74       71.26      1.53 o
   5   6   4       10.43       11.00      0.68 o
   6   6   4       14.53       15.84      1.13 o
   0   7   4      481.01      486.26      4.91 o
   1   7   4       80.28       84.55      0.79 o
   2   7   4       69.35       71.34      0.93 o
   3   7   4       63.58       59.21      1.27 o
   4   7   4       70.81       69.80      1.53 o
   5   7   4       50.45       52.08      1.34 o
   6   7   4       49.91       51.43      1.49 o
   0   8   4        1.03        1.02      0.34 o
   1   8   4      238.64      240.08      1.87 o
   2   8   4      489.12      478.63      3.96 o
   3   8   4      272.84      270.93      3.30 o
   4   8   4      159.64      160.74      2.73 o
   5   8   4      106.84      110.54      2.22 o
   6   8   4        5.65        6.19      0.84 o
   0   9   4       51.87       51.62      1.18 o
   1   9   4      158.49      165.06      1.64 o
   2   9   4       16.71       17.67      0.69 o
   3   9   4      164.22      160.80      1.95 o
   4   9   4        2.06        2.88      0.38 o
   5   9   4       27.71       28.67      1.07 o
   0  10   4       12.37       15.44      0.73 o
   1  10   4       75.31       72.27      0.98 o
   2  10   4       80.40       75.43      1.40 o
   3  10   4      142.04      139.25      1.79 o
   4  10   4       35.16       36.25      0.85 o
   0  11   4        0.00        0.17      0.39 o
   1  11   4      105.19       97.21      1.21 o
   2  11   4        4.37        4.82      0.45 o
   3  11   4       21.69       21.73      0.69 o
   0  12   4       23.73       19.40      1.03 o
   1  12   4       30.56       34.61      0.72 o
   1   0   5     1213.83     1314.80     15.10 o
   2   0   5      411.29      428.63      5.36 o
   3   0   5        0.42        0.26      0.24 o
   4   0   5       12.03       13.77      0.66 o
   5   0   5      100.51      101.72      2.21 o
   6   0   5       35.13       35.53      1.60 o
   7   0   5       19.23       18.60      1.45 o
   0   1   5      359.15      375.00      2.96 o
   1   1   5      375.71      375.17      2.86 o
   2   1   5      295.87      299.06      3.75 o
   3   1   5      162.40      167.36      1.85 o
   4   1   5       60.35       59.74      0.97 o
   5   1   5        9.09        8.97      0.46 o
   6   1   5       23.43       22.41      0.71 o
   7   1   5        1.43        1.54      0.51 o
   0   2   5       56.46       64.16      0.68 o
   1   2   5      461.95      520.54      3.12 o
   2   2   5       25.45       26.17      0.69 o
   3   2   5      262.58      278.00      3.20 o
   4   2   5       12.36       11.52      0.44 o
   5   2   5      210.31      221.06      2.30 o
   6   2   5        5.92        6.26      0.37 o
   7   2   5        7.28        6.34      0.54 o
   0   3   5        2.22        2.48      0.13 o
   1   3   5     1149.83     1238.47      8.56 o
   2   3   5       50.76       47.80      0.73 o
   3   3   5     1498.99     1569.32     14.76 o
   4   3   5        2.03        2.14      0.25 o
   5   3   5       32.04       34.21      0.64 o
   6   3   5        4.45        4.61      0.49 o
   7   3   5       36.66       34.89      1.24 o
   0   4   5       36.23       40.93      0.51 o
   1   4   5       92.83       96.08      0.79 o
   2   4   5       27.02       35.42      0.51 o
   3   4   5       94.18       96.49      1.24 o
   4   4   5       34.58       40.58      0.64 o
   5   4   5       22.72       22.94      0.82 o
   6   4   5        2.37        3.33      0.53 o
   7   4   5        0.35        0.53      0.46 o
   0   5   5       38.03       47.52      0.58 o
   1   5   5       36.83       36.91      0.35 o
   2   5   5       54.25       56.07      0.71 o
   3   5   5        0.87        0.51      0.17 o
   4   5   5       18.62       17.78      0.74 o
   5   5   5        7.77        7.09      0.58 o
   6   5   5        4.22        4.05      0.53 o
   7   5   5        3.42        2.72      0.58 o
   0   6   5      144.77      158.28      1.64 o
   1   6   5      561.79      537.55      3.58 o
   2   6   5       66.87       70.67      0.85 o
   3   6   5       16.63       16.48      0.55 o
   4   6   5       20.36       21.73      0.87 o
   5   6   5       81.40       82.41      1.77 o
   6   6   5        0.08       -0.51      0.43 o
   0   7   5        1.72        1.27      0.20 o
   1   7   5      202.22      197.88      1.50 o
   2   7   5      156.57      156.19      1.53 o
   3   7   5      246.10      248.86      3.03 o
   4   7   5       81.57       77.90      1.81 o
   5   7   5        6.76        5.98      0.60 o
   6   7   5        4.12        3.68      0.58 o
   0   8   5      277.81      261.13      2.91 o
   1   8   5      403.91      393.59      2.76 o
   2   8   5       34.72       35.11      0.67 o
   3   8   5       35.40       36.42      1.15 o
   4   8   5       38.96       39.44      1.16 o
   5   8   5      109.14      113.82      2.99 o
   0   9   5       23.67       24.09      0.87 o
   1   9   5       10.06        7.93      0.36 o
   2   9   5      162.59      158.07      1.79 o
   3   9   5       10.72        9.28      0.51 o
   4   9   5       62.75       64.35      1.30 o
   5   9   5        0.12       -0.01      0.48 o
   0  10   5       53.54       48.39      1.07 o
   1  10   5      102.68      100.14      1.21 o
   2  10   5       19.49       18.98      0.56 o
   3  10   5       15.57       17.20      0.78 o
   4  10   5        0.80        0.65      0.31 o
   0  11   5        5.51        6.44      0.43 o
   1  11   5       36.90       36.90      0.71 o
   2  11   5        3.12        3.81      0.34 o
   3  11   5       47.89       46.49      1.28 o
   0  12   5       62.63       69.34      1.42 o
   1  12   5       10.43       14.79      0.54 o
   0   0   6      345.63      356.80      7.56 o
   1   0   6      283.98      309.14      4.73 o
   2   0   6       11.91       12.49      0.47 o
   3   0   6      430.19      473.03      6.03 o
   4   0   6       53.54       54.96      1.32 o
   5   0   6       24.93       23.81      0.91 o
   6   0   6        9.66       10.13      0.73 o
   7   0   6        6.40        5.67      1.02 o
   0   1   6       18.60       14.43      0.45 o
   1   1   6      598.00      600.16      6.18 o
   2   1   6        6.78        9.18      0.43 o
   3   1   6      632.81      632.65     10.07 o
   4   1   6        2.78        2.11      0.27 o
   5   1   6       38.15       37.58      0.72 o
   6   1   6        8.65        8.22      0.52 o
   7   1   6       11.07        9.20      0.67 o
   0   2   6      539.82      518.75      4.84 o
   1   2   6      552.70      597.83      4.07 o
   2   2   6      109.78      105.57      1.16 o
   3   2   6      319.44      356.30      4.98 o
   4   2   6       17.38       20.31      0.65 o
   5   2   6        0.78        1.44      0.31 o
   6   2   6        1.63        1.89      0.33 o
   7   2   6       36.05       37.41      1.25 o
   0   3   6      472.13      469.44      3.44 o
   1   3   6     1359.93     1511.23      9.85 o
   2   3   6       66.99       63.83      1.25 o
   3   3   6       36.33       41.44      0.75 o
   4   3   6       72.03       73.91      1.27 o
   5   3   6      162.27      165.99      2.09 o
   6   3   6       30.51       32.46      0.92 o
   7   3   6       15.33       16.40      1.65 o
   0   4   6       34.50       41.76      0.54 o
   1   4   6       49.35       47.21      0.65 o
   2   4   6       26.47       25.98      0.45 o
   3   4   6       68.96       70.95      1.02 o
   4   4   6       12.70       12.87      0.54 o
   5   4   6        6.29        6.10      0.39 o
   6   4   6       20.99       19.52      0.95 o
   7   4   6        9.80        9.46      0.76 o
   0   5   6      136.44      138.30      1.32 o
   1   5   6       33.27       32.23      0.37 o
   2   5   6       34.44       32.82      0.51 o
   3   5   6       29.82       30.69      0.61 o
   4   5   6       10.67       11.23      0.45 o
   5   5   6        1.47        1.19      0.40 o
   6   5   6       16.39       17.65      1.25 o
   0   6   6       53.29       47.15      0.63 o
   1   6   6      252.64      250.11      1.93 o
   2   6   6       45.26       42.22      0.58 o
   3   6   6      145.26      144.72      2.90 o
   4   6   6       70.70       74.25      1.67 o
   5   6   6       23.06       24.94      0.98 o
   6   6   6       20.74       21.95      1.00 o
   0   7   6      372.60      382.94      3.58 o
   1   7   6      285.09      292.60      2.23 o
   2   7   6      128.45      133.23      1.50 o
   3   7   6       37.30       37.45      0.96 o
   4   7   6       50.46       51.89      1.39 o
   5   7   6      126.45      130.18      2.52 o
   6   7   6       41.11       43.29      1.41 o
   0   8   6      114.29      111.47      1.52 o
   1   8   6      113.58      110.02      1.14 o
   2   8   6      106.95      105.24      1.33 o
   3   8   6      211.52      205.29      4.33 o
   4   8   6       23.39       24.57      0.81 o
   5   8   6       30.99       32.39      1.61 o
   0   9   6      309.07      300.88      3.36 o
   1   9   6       78.27       70.06      0.92 o
   2   9   6       39.32       37.53      0.75 o
   3   9   6       57.79       60.28      1.11 o
   4   9   6       47.31       47.63      1.20 o
   0  10   6        5.89        8.18      0.46 o
   1  10   6      112.33      103.70      1.23 o
   2  10   6        3.32        3.42      0.34 o
   3  10   6        9.43        8.07      0.50 o
   0  11   6        3.43        4.50      0.57 o
   1  11   6       38.29       47.17      0.82 o
   2  11   6        0.40        0.27      0.28 o
   1   0   7       15.13       23.62      0.82 o
   2   0   7       29.02       31.80      0.79 o
   3   0   7        5.03        4.88      0.33 o
   4   0   7        4.03        4.14      0.51 o
   5   0   7        2.68        2.75      0.35 o
   6   0   7        0.02       -0.16      0.45 o
   7   0   7        0.46       -0.73      0.58 o
   0   1   7      213.79      210.14      2.48 o
   1   1   7     1093.93     1154.78     11.63 o
   2   1   7       58.46       63.25      0.68 o
   3   1   7        7.21        8.69      0.43 o
   4   1   7        8.68        8.61      0.47 o
   5   1   7      109.84      109.46      1.69 o
   6   1   7        0.80        0.89      0.30 o
   7   1   7       14.45       13.93      0.81 o
   0   2   7       49.28       59.95      1.08 o
   1   2   7      279.96      305.26      2.51 o
   2   2   7      312.09      307.61      2.90 o
   3   2   7      104.40      105.99      1.51 o
   4   2   7       92.97       93.99      1.65 o
   5   2   7       18.93       19.38      0.66 o
   6   2   7       28.77       29.70      0.80 o
   7   2   7        6.66        6.29      0.72 o
   0   3   7       78.07       78.26      1.06 o
   1   3   7       96.24      115.16      0.98 o
   2   3   7      135.22      135.32      1.37 o
   3   3   7      113.29      127.01      1.78 o
   4   3   7       54.67       53.69      1.06 o
   5   3   7        9.16        9.46      0.56 o
   6   3   7       10.10        8.54      0.59 o
   7   3   7        3.92        2.81      0.80 o
   0   4   7      137.25      131.01      1.36 o
   1   4   7      123.37      126.89      1.02 o
   2   4   7       16.60       16.15      0.39 o
   3   4   7        7.45        6.89      0.37 o
   4   4   7       27.11       28.19      0.77 o
   5   4   7       36.61       40.36      0.87 o
   6   4   7        7.05        6.65      0.64 o
   0   5   7       23.16       26.73      0.50 o
   1   5   7       16.13       17.87      0.31 o
   2   5   7      381.09      384.25      3.68 o
   3   5   7       15.75       16.19      0.61 o
   4   5   7      131.41      135.49      2.35 o
   5   5   7       30.72       31.12      1.08 o
   6   5   7        0.84        0.53      0.47 o
   0   6   7      376.36      352.09      3.28 o
   1   6   7       42.58       42.53      0.64 o
   2   6   7       70.92       66.87      1.08 o
   3   6   7      111.13      114.22      1.61 o
   4   6   7       50.74       51.48      3.63 o
   5   6   7       13.61       13.80      0.79 o
   6   6   7       63.27       74.29      1.83 o
   0   7   7      435.47      449.74      4.61 o
   1   7   7       49.28       52.14      0.72 o
   2   7   7      488.42      489.43      4.43 o
   3   7   7       70.23       69.28      1.37 o
   4   7   7      134.42      139.99      2.25 o
   5   7   7        8.60        9.43      0.75 o
   0   8   7      191.42      195.62      2.33 o
   1   8   7      205.38      189.90      1.76 o
   2   8   7       96.96       92.92      1.21 o
   3   8   7       72.80       72.65      1.42 o
   4   8   7       78.63       82.24      1.64 o
   5   8   7       48.63       51.60      1.77 o
   0   9   7        0.67        0.40      0.29 o
   1   9   7       79.17       79.88      0.90 o
   2   9   7       45.77       44.95      0.84 o
   3   9   7        0.62        0.55      0.31 o
   4   9   7        6.19        6.46      0.56 o
   0  10   7       38.48       37.91      1.11 o
   1  10   7       16.92       13.79      0.61 o
   2  10   7       20.85       23.63      0.63 o
   3  10   7       42.11       36.81      0.92 o
   0  11   7        2.39        2.51      0.44 o
   1  11   7       89.80      102.47      1.20 o
   0   0   8        0.08       -0.15      0.29 o
   1   0   8       33.72       32.47      1.45 o
   2   0   8        0.61        0.78      0.21 o
   3   0   8       69.61       69.18      1.28 o
   4   0   8        1.41        1.28      0.45 o
   5   0   8        0.06        0.15      0.58 o
   6   0   8        0.42        1.69      0.65 o
   0   1   8       68.52       73.04      1.54 o
   1   1   8       39.45       44.60      0.64 o
   2   1   8      254.92      264.53      2.23 o
   3   1   8       45.43       49.63      0.83 o
   4   1   8       62.53       64.38      1.18 o
   5   1   8        9.46       10.03      0.58 o
   6   1   8        8.10        7.82      0.57 o
   0   2   8       85.25       82.70      1.18 o
   1   2   8      249.83      251.39      2.43 o
   2   2   8      133.87      135.83      1.28 o
   3   2   8       67.48       66.09      1.14 o
   4   2   8       46.50       50.24      1.26 o
   5   2   8       36.66       40.21      1.24 o
   6   2   8        6.78        6.58      0.63 o
   0   3   8       25.24       24.00      0.50 o
   1   3   8       22.14       20.35      0.92 o
   2   3   8       27.50       26.56      0.50 o
   3   3   8       47.17       44.84      0.87 o
   4   3   8        9.81       11.36      0.61 o
   5   3   8        8.69        9.98      1.07 o
   6   3   8        1.30        1.08      0.44 o
   0   4   8      145.45      142.40      1.73 o
   1   4   8       72.16       71.85      0.66 o
   2   4   8       43.67       45.03      0.71 o
   3   4   8       55.89       59.62      1.28 o
   4   4   8        9.67       10.47      0.53 o
   5   4   8        2.61        2.89      0.50 o
   6   4   8        9.70       11.27      0.66 o
   0   5   8      565.77      534.57      4.78 o
   1   5   8       20.84       17.21      0.34 o
   2   5   8      266.36      266.96      2.47 o
   3   5   8        8.52        9.86      0.56 o
   4   5   8       73.17       79.58      1.67 o
   5   5   8        4.66        5.06      0.56 o
   6   5   8       35.06       36.35      1.27 o
   0   6   8       81.60       86.42      1.05 o
   1   6   8       52.58       52.63      0.59 o
   2   6   8      223.97      211.51      2.69 o
   3   6   8      127.99      130.81      1.80 o
   4   6   8      110.48      116.75      2.15 o
   5   6   8       13.00       11.86      0.97 o
   0   7   8      520.85      483.03      4.95 o
   1   7   8       35.45       32.54      0.52 o
   2   7   8      208.82      213.51      2.09 o
   3   7   8       26.22       25.92      0.88 o
   4   7   8      176.62      186.13      2.82 o
   5   7   8        2.06        2.14      0.62 o
   0   8   8       23.77       19.57      0.60 o
   1   8   8       47.15       44.85      0.70 o
   2   8   8      139.09      139.04      1.69 o
   3   8   8       80.75       73.97      1.51 o
   4   8   8       22.30       25.84      0.96 o
   0   9   8        0.65        0.33      0.29 o
   1   9   8        8.65        8.33      0.36 o
   2   9   8        8.85        8.13      0.40 o
   3   9   8       22.66       20.72      0.80 o
   0  10   8        2.11        3.26      0.39 o
   1  10   8       11.65        7.22      0.53 o
   2  10   8       47.27       49.43      0.85 o
   1   0   9        0.44        0.22      0.31 o
   2   0   9       63.58       62.65      1.23 o
   3   0   9        1.20        1.47      0.50 o
   4   0   9        7.07        5.83      0.62 o
   5   0   9        3.08        2.68      0.56 o
   6   0   9        7.78        6.63      1.31 o
   0   1   9      718.29      713.45     11.05 o
   1   1   9       47.09       41.78      0.70 o
   2   1   9      196.74      201.00      2.33 o
   3   1   9        6.28        6.56      0.37 o
   4   1   9      159.78      168.75      2.31 o
   5   1   9       23.89       23.81      0.79 o
   6   1   9       53.31       58.93      1.31 o
   0   2   9      100.73       88.10      1.77 o
   1   2   9      493.53      482.70      4.43 o
   2   2   9       53.58       54.77      1.01 o
   3   2   9       40.99       43.88      1.22 o
   4   2   9       74.21       80.69      1.40 o
   5   2   9       32.36       34.88      0.96 o
   6   2   9       36.62       43.10      1.05 o
   0   3   9      385.12      357.67      3.81 o
   1   3   9      242.07      231.39      2.04 o
   2   3   9       72.50       71.92      0.93 o
   3   3   9       10.14       11.90      0.51 o
   4   3   9       24.47       24.47      0.72 o
   5   3   9       79.20       82.33      1.38 o
   6   3   9       33.22       36.71      1.17 o
   0   4   9        2.10        1.81      0.25 o
   1   4   9       18.68       18.15      0.38 o
   2   4   9       39.86       43.34      0.74 o
   3   4   9       18.06       18.85      0.49 o
   4   4   9       27.37       30.75      0.78 o
   5   4   9        1.78        1.71      0.44 o
   6   4   9        4.85        5.51      0.69 o
   0   5   9      386.16      368.80      3.98 o
   1   5   9        5.32        5.18      0.21 o
   2   5   9       81.60       79.76      0.99 o
   3   5   9       20.07       19.42      0.52 o
   4   5   9       71.34       72.01      1.42 o
   5   5   9        1.44        2.78      0.56 o
   0   6   9      186.00      160.23      2.00 o
   1   6   9      181.92      179.03      1.41 o
   2   6   9      110.20      101.32      1.19 o
   3   6   9      116.20      111.99      1.46 o
   4   6   9       26.80       24.74      0.86 o
   5   6   9       22.71       24.85      1.32 o
   0   7   9      122.58      133.53      2.81 o
   1   7   9      135.83      118.38      1.21 o
   2   7   9      126.72      117.27      1.35 o
   3   7   9       17.94       18.20      0.61 o
   4   7   9       48.38       49.11      1.22 o
   0   8   9       43.69       46.62      0.92 o
   1   8   9       27.30       24.28      0.52 o
   2   8   9        9.20        9.98      0.47 o
   3   8   9        2.42        2.45      0.33 o
   4   8   9       16.97       17.93      1.19 o
   0   9   9        4.02        2.61      0.33 o
   1   9   9        2.28        1.84      0.25 o
   2   9   9        0.13        0.24      0.28 o
   3   9   9        3.14        4.42      0.40 o
   0  10   9      114.40      121.18      1.77 o
   1  10   9        7.86        8.78      0.49 o
   0   0  10      340.64      325.27      7.41 o
   1   0  10       35.07       34.48      1.16 o
   2   0  10       15.71       15.90      0.64 o
   3   0  10       80.08       84.38      2.06 o
   4   0  10      111.53      116.64      2.57 o
   5   0  10        9.82       11.43      1.02 o
   6   0  10       30.24       31.42      1.38 o
   0   1  10      293.18      292.16      4.83 o
   1   1  10       39.11       34.32      0.59 o
   2   1  10      644.06      647.79      6.30 o
   3   1  10       29.56       31.98      0.83 o
   4   1  10      148.88      161.25      2.29 o
   5   1  10       17.76       20.92      0.98 o
   6   1  10       48.28       56.17      1.31 o
   0   2  10      186.62      171.69      3.13 o
   1   2  10      238.23      243.68      2.41 o
   2   2  10       43.44       41.22      1.34 o
   3   2  10      453.80      460.54      5.27 o
   4   2  10        7.89        8.74      0.57 o
   5   2  10       25.51       25.87      0.87 o
   6   2  10       14.76       15.52      0.99 o
   0   3  10       65.88       61.77      0.96 o
   1   3  10       61.38       59.52      0.76 o
   2   3  10      579.42      563.24      6.10 o
   3   3  10      121.53      122.62      1.39 o
   4   3  10      190.08      208.02      3.04 o
   5   3  10        5.31        5.70      0.49 o
   0   4  10        3.72        6.58      0.50 o
   1   4  10       38.96       34.98      0.58 o
   2   4  10       10.52       11.11      0.65 o
   3   4  10       98.82       97.04      1.34 o
   4   4  10       11.42       11.97      0.57 o
   5   4  10       13.75       13.96      0.73 o
   0   5  10        2.59        2.34      0.28 o
   1   5  10       15.84       15.60      0.32 o
   2   5  10      126.00      116.27      1.32 o
   3   5  10        6.04        5.59      0.37 o
   4   5  10       55.86       54.85      1.00 o
   5   5  10        3.09        3.73      0.51 o
   0   6  10        1.03        2.58      0.32 o
   1   6  10      334.74      313.78      2.42 o
   2   6  10       24.26       21.68      0.54 o
   3   6  10        4.97        6.79      0.58 o
   4   6  10       16.84       15.59      0.59 o
   0   7  10       27.58       23.13      1.26 o
   1   7  10      144.53      136.53      1.34 o
   2   7  10       47.46       48.43      0.87 o
   3   7  10       70.16       68.89      1.10 o
   4   7  10       10.90       11.56      0.63 o
   0   8  10        2.09        0.89      0.52 o
   1   8  10        1.72        1.76      0.26 o
   2   8  10        1.03        0.95      0.29 o
   3   8  10        8.57        9.73      0.49 o
   0   9  10        5.98        8.95      0.58 o
   1   9  10       25.06       23.35      0.58 o
   2   9  10        0.51        1.12      0.29 o
   1   0  11       91.42       90.62      2.06 o
   2   0  11      236.24      239.57      4.26 o
   3   0  11       12.28       12.91      1.31 o
   4   0  11       34.49       37.55      1.38 o
   5   0  11        4.19        4.92      0.77 o
   0   1  11      672.38      663.12     11.92 o
   1   1  11       53.04       48.69      0.72 o
   2   1  11       99.95      102.22      1.62 o
   3   1  11      101.32      101.19      1.67 o
   4   1  11      161.69      169.90      2.41 o
   5   1  11        8.54       10.28      0.65 o
   0   2  11      217.87      209.36      3.80 o
   1   2  11      320.09      326.68      3.20 o
   2   2  11       70.93       67.95      1.32 o
   3   2  11       16.24       16.95      0.71 o
   4   2  11       65.82       69.33      1.70 o
   5   2  11       96.17       96.20      1.93 o
   0   3  11      734.49      726.61      7.38 o
   1   3  11       13.04       11.02      0.41 o
   2   3  11      168.28      166.87      2.50 o
   3   3  11        3.32        3.66      0.41 o
   4   3  11       87.59       87.78      1.45 o
   5   3  11        0.00        0.29      0.48 o
   0   4  11       36.76       37.55      0.77 o
   1   4  11      228.48      215.15      2.00 o
   2   4  11       37.61       34.15      0.97 o
   3   4  11        1.67        1.77      0.32 o
   4   4  11        3.19        2.99      0.46 o
   5   4  11       45.63       46.98      1.26 o
   0   5  11       83.12       73.53      1.17 o
   1   5  11       23.28       24.34      0.75 o
   2   5  11       16.12       13.96      0.52 o
   3   5  11       48.84       55.05      1.24 o
   4   5  11       12.67       12.31      0.69 o
   0   6  11        0.02        0.22      0.26 o
   1   6  11       60.89       55.71      0.82 o
   2   6  11       33.43       35.36      0.79 o
   3   6  11      101.19       93.96      1.69 o
   4   6  11        7.68        8.86      0.63 o
   0   7  11       46.10       45.44      1.07 o
   1   7  11       52.08       54.42      0.94 o
   2   7  11       15.01       16.83      0.69 o
   3   7  11       71.05       65.14      1.30 o
   0   8  11        0.20       -0.45      0.30 o
   1   8  11        8.86       11.65      0.49 o
   2   8  11        5.36        7.33      0.59 o
   0   0  12       24.79       26.60      1.60 o
   1   0  12        3.26        1.60      0.58 o
   2   0  12        0.02        0.36      0.45 o
   3   0  12        0.09        0.80      0.51 o
   4   0  12       30.97       33.07      3.12 o
   5   0  12       14.19       15.71      1.13 o
   0   1  12        7.39        4.90      0.62 o
   1   1  12       84.86       80.53      1.80 o
   2   1  12      168.12      162.32      2.58 o
   3   1  12        7.77        7.40      0.54 o
   4   1  12       58.39       64.60      1.38 o
   5   1  12       20.11       22.99      0.90 o
   0   2  12       50.09       49.61      1.49 o
   1   2  12      105.45       95.59      1.62 o
   2   2  12      221.93      218.79      2.89 o
   3   2  12       33.76       33.22      1.07 o
   4   2  12       65.76       66.92      1.36 o
   0   3  12       71.72       59.87      1.37 o
   1   3  12        4.57        4.36      0.35 o
   2   3  12       47.15       45.49      0.99 o
   3   3  12        9.48        8.96      0.71 o
   4   3  12       25.39       26.21      0.84 o
   0   4  12       40.08       33.86      1.03 o
   1   4  12       37.78       32.56      0.77 o
   2   4  12       27.27       26.36      0.74 o
   3   4  12       74.46       71.97      1.46 o
   4   4  12       14.49       14.76      0.79 o
   0   5  12        0.88        0.60      0.36 o
   1   5  12       41.82       40.05      0.85 o
   2   5  12       18.18       16.81      0.58 o
   3   5  12       18.71       16.24      0.78 o
   4   5  12        6.67        6.63      0.61 o
   0   6  12       41.52       41.70      2.33 o
   1   6  12       39.72       36.71      0.90 o
   2   6  12       21.33       23.02      0.68 o
   3   6  12       18.25       21.35      0.98 o
   0   7  12       51.22       59.01      2.62 o
   1   7  12        6.34        5.05      0.70 o
   2   7  12       23.69       23.28      0.78 o
   0   8  12       13.75       15.26      1.45 o
   1   0  13       16.20       16.39      1.31 o
   2   0  13        0.35        0.51      0.51 o
   3   0  13        3.07        2.30      0.56 o
   4   0  13        0.15       -0.36      0.51 o
   0   1  13       90.13       89.43      2.21 o
   1   1  13        5.41        6.02      0.63 o
   2   1  13       31.85       34.47      1.24 o
   3   1  13        1.60        1.45      0.36 o
   4   1  13        9.78       10.68      0.67 o
   0   2  13       53.77       51.09      1.59 o
   1   2  13       42.67       40.88      1.03 o
   2   2  13       24.16       24.51      0.82 o
   3   2  13       52.41       50.21      1.18 o
   4   2  13       14.76       14.77      0.76 o
   0   3  13        9.51        8.27      0.61 o
   1   3  13        2.86        2.22      0.37 o
   2   3  13       15.04       11.15      0.68 o
   3   3  13       11.46       10.39      0.75 o
   0   4  13        0.56       -0.01      0.36 o
   1   4  13        9.26        8.10      0.48 o
   2   4  13        5.48        5.46      0.43 o
   3   4  13        2.46        1.33      0.41 o
   0   5  13        0.04       -0.06      0.45 o
   1   5  13        3.06        1.72      0.38 o
   2   5  13        5.12        4.66      0.50 o
   3   5  13        1.83        2.90      0.50 o
   0   6  13       42.97       44.18      2.33 o
   1   6  13       17.96       19.01      0.92 o
   2   6  13        8.89        9.85      0.76 o
   0   0  14        5.29        6.54      1.02 o
   1   0  14        2.93        3.07      1.31 o
   2   0  14        0.28       -0.52      0.45 o
   3   0  14        7.87        6.62      0.82 o
   0   1  14       45.97       43.89      1.54 o
   1   1  14       10.51       10.25      0.71 o
   2   1  14       33.28       37.78      1.02 o
   3   1  14        4.36        3.85      0.50 o
   0   2  14        2.69        4.61      0.66 o
   1   2  14        5.24        4.66      0.47 o
   2   2  14        5.82        7.63      0.56 o
   3   2  14        3.20        3.26      0.45 o
   0   3  14        0.05        0.44      0.51 o
   1   3  14        4.22        3.29      0.59 o
   2   3  14        6.53        5.91      0.47 o
   0   4  14        2.18        3.11      0.62 o
   1   4  14        7.00        9.93      0.59 o
   2   4  14       16.39       16.66      0.79 o
   0   5  14        0.81        2.18      0.87 o
   1   5  14       18.57       22.38      1.01 o
   1   0  15       14.60       16.93      1.53 o
   0   1  15       53.36       62.20      1.95 o
   1   1  15        0.53        0.64      0.38 o
   0   2  15       22.45       25.29      1.23 o
   1   2  15        3.15        2.79      0.47 o
 
